# Supplementary material for: The Association between the Diversity of Coenzyme Q10 Intake from Dietary Sources and the Risk of New-Onset Hypertension: A Nationwide Cohort Study
Source: Nutrients. 2024 Mar 31;16(7):1017. doi: 10.3390/nu16071017 (PMC11013836; doi:10.3390/nu16071017)
Supplement: Supplementary file 1 [file nutrients-16-01017-s001.zip]

Archive with 2 entries (2 files):
- Figure S1.pdf
- Supplementary File.pdf
